# Supplementary material for: iDNS3IP: Identification and Characterization of HCV NS3 Protease Inhibitory Peptides
Source: Int J Mol Sci. 2025 Jun 3;26(11):5356. doi: 10.3390/ijms26115356 (PMC12154261; doi:10.3390/ijms26115356)
Supplement: Supplementary file 1 [file ijms-26-05356-s001.zip]

Archive with 4 entries (3 files):
- Supplementary Data/
- Supplementary Data/Supplementary File Legends.pdf
- Supplementary Data/Supplementary_Table_S1.pdf
- Supplementary Data/Supplementary_Table_S2.pdf
